# Supplementary material for: Chemistry and Bioactivity of Croton Essential Oils: Literature Survey and Croton hirtus from Vietnam
Source: Molecules. 2023 Mar 3;28(5):2361. doi: 10.3390/molecules28052361 (PMC10005233; doi:10.3390/molecules28052361)
Supplement: Supplementary file 1 [file molecules-28-02361-s001.zip]

Archive with 1 entries (1 files):
- molecules-2212585-supplementary.pdf
